# Supplementary material for: A Kinetic Platform to Determine the Fate of Hydrogen Peroxide in Escherichia coli
Source: PLoS Comput Biol. 2015 Nov 6;11(11):e1004562. doi: 10.1371/journal.pcbi.1004562 (PMC4636272; doi:10.1371/journal.pcbi.1004562)
Supplement: S1 Table — All metabolites and enzymes are listed with their initial concentrations, references, and relevant notes. Bounds are listed for uncertain parameters. (XLSX) [file pcbi.1004562.s015.xlsx]

## Sheet: Sheet1
Table S1: Model species
#	Species	Name	Initial Concentration (µM)	Compartment (Intracellular/Extracellular)	Notes/References
1	CH3COOH	Acetate	7945	I	Approximate concentration from Fig. 3 of [79] (5 mg acetate/gDW). Use gDW from [80] and cell volume from [118] to convert.
2	AhpCF	Alkyl Hydroperoxide Reductase	0 - 20	I	The concentration was varied from 0 to 20 μM in the parameter optimizations and is different in different parameter sets. Concentration is cited as ~10 μM in [21].
3	BCP	Bacterioferritin Comigratory Protein	0.478	I	Calculated using the protein copy number from [80], Avagadro's number, and cell volume from [118].
4	HCO3−	Bicarbonate	10000	I	[81]
5	CO2	Carbon dioxide	1200	I	[81]
6	CO32−	Carbonate anion	4.8	I	[81]
7	CO3•−	Carbonate radical	0	I	Initial concentration assumed to be negligible.
8	H2CO3	Carbonic acid	0	I	Initial concentration assumed to be negligible.
9	HPI	Catalase (Bifunctional hydroperoxidase/catalase)	0 - 20	I	The concentration was varied from 0 to 20 μM in the parameter optimizations and is different in different parameter sets. A rough estimate can be calculated as 0.008 μM using the protein copy number from [82], Avagadro's number, and cell volume from [118].
10	HPII	Catalase (Monofunctional)	0 - 20	I	The concentration was varied from 0 to 20 μM in the parameter optimizations and is different in different parameter sets. A rough estimate can be calculated as 0.077 μM using the protein copy number from [82], Avagadro's number, and cell volume from [118].
11	O2	Dissolved oxygen (in culture)	210	E	Saturation concentration was measured in our medium and compared to the known oxygen concentration in deionized water at 37°C as previously described [61].
12	O2	Dissolved oxygen (in equilibrium with air)	210	I	Saturation concentration was measured in our medium and compared to the known oxygen concentration in deionized water at 37°C as previously described [61].
13	Fe3+	Ferric iron	0 - 10	I	The concentration was varied from 0 to 10 μM in the parameter optimizations and is different in different parameter sets. The total free iron (Fe2+ + Fe3+) is 10 μM [83].
14	Fe2+	Ferrous iron	0 - 10	I	The concentration was varied from 0 to 10 μM in the parameter optimizations and is different in different parameter sets. The total free iron (Fe2+ + Fe3+) is 10 μM [83].
37	Ala	Free L-Alanine	2600	I	[84] Concentration held constant.
15	Arg	Free L-Arginine	570	I	[84] Concentration held constant.
16	Asn	Free L-Asparagine	510	I	[84] Concentration held constant.
17	Asp	Free L-Aspartate	4200	I	[84] Concentration held constant.
18	Glu	Free L-Glutamate	96000	I	[84] Concentration held constant.
19	Gln	Free L-Glutamine	3800	I	[84] Concentration held constant.
39	Gly	Free L-Glycine	800	I	[84] Concentration held constant.
20	His	Free L-Histidine	68	I	[84] Concentration held constant.
21	Iso_Leu	Free L-Isoleucine + Free L-Leucine	300	I	[84] Concentration held constant.
22	Lys	Free L-Lysine	410	I	[84] Concentration held constant.
23	Met	Free L-Methionine	150	I	[84] Concentration held constant.
24	Phe	Free L-Phenylalanine	18	I	[84] Concentration held constant.
25	Pro	Free L-Proline	390	I	[84] Concentration held constant.
26	Ser	Free L-Serine	68	I	[84] Concentration held constant.
27	Thr	Free L-Threonine	180	I	[84] Concentration held constant.
40	Trp	Free L-Tryptophan	12	I	[84] Concentration held constant.
41	Tyr	Free L-Tyrosine	29	I	[84] Concentration held constant.
28	Val	Free L-Valine	4000	I	[84] Concentration held constant.
29	GS−	Glutathione (anion)	417	I	Calculated for pH of 7.6, using literature GSH concentration of 17,000 µM [84] and pKa of 9.2 [85].
30	GSOO•	Glutathione peroxysulfenyl radical	0	I	Initial concentration assumed to be negligible.
31	GOR	Glutathione reductase	1.2	I	[86]
32	GSOH	Glutathione sulfenic acid	0	I	Initial concentration assumed to be negligible.
33	GSO•	Glutathione sulfinyl radical	0	I	Initial concentration assumed to be negligible.
34	GS•	Glutathionyl radical	0	I	Initial concentration assumed to be negligible.
35	H2O2	Hydrogen peroxide	(varies with treatment concentration)	I, E	Initial concentration varies with experimental conditions. For models with a gradient, the initial intracellular concentration is assumed to be 20 nM [21], and the extracellular matched that in the media. For models without a gradient, intracellular and extracellular H2O2 are represented by a single metabolite that instantaneously diffuses across the membrane; the initial concentration matched th…
36	•OH	Hydroxyl radical	0	I	Initial concentration assumed to be negligible.
38	Cys	L-Cysteine	200	I	[87] Concentration held constant.
42	Tyr•	L-Tyrosyl radical	0	I	Initial concentration assumed to be negligible.
43	Metox	Methionine Sulfoxide	0	I	Initial concentration assumed to be negligible. However, if 2% of the methionine is assumed to be oxidized [119], the initial concentration could be up to 3 μM free methionine sulfoxide. When simulations were recalculated using all 4,000 parameter sets in the ensemble with 3 μM Metox, the change in the area under the simulated H2O2 curve did not exceed 0.1% for wild-type, ΔkatE ΔkatG, ΔkatE, Δkat…
44	MSR	Methionine Sulfoxide Reductase	2.35	I	[25]
45	NADP+	NAD phosphate (oxidized)	2.1	I	[84] Concentration held constant.
46	NADPH	NAD phosphate (reduced)	120	I	[84] Concentration held constant.
47	NAD+	Nicotinamide adenine dinucleotide (oxidized)	2600	I	[84] Concentration held constant.
48	NADH	Nicotinamide adenine dinucleotide (reduced)	83	I	[84] Concentration held constant.
49	GSSG	Oxidized glutathione (disulfide)	2400	I	[84]
50	GSSG•−	Oxidized glutathionyl radical	0	I	Initial concentration assumed to be negligible.
51	CH3COCOOH	Pyruvate	900	I	[80]
52	GSH	Reduced glutathione	16583	I	Calculated for pH of 7.6, using literature GSH concentration of 17,000 µM [84] and pKa of 9.2 [85].
53	O2•−	Superoxide (intracellular)	1.5 × 10−4	I	[88]
54	O2•−	Superoxide (extracellular)	0	I	Initial concentration assumed to be negligible.
55	MnSOD	Superoxide dismutase (intracellular)	21.06	I	Enzyme concentration for E. coli in aerobic LB medium with shaking (81 nmol/g cellular protein) [89] converted to concentration using 260 mg/mL protein in cell [80].
56	FeSOD	Superoxide dismutase (intracellular)	23.66	I	Enzyme concentration for E. coli in aerobic LB medium with shaking (91 nmol/g cellular protein) [89] converted to concentration using 260 mg/mL protein in cell [80].
57	TPX	Thiol Peroxidase	4.88	I	[25]
58	Trxox	Thioredoxin (oxidized)	0	I	Initial concentration assumed to be negligible.
59	Trxred	Thioredoxin (reduced)	10	I	[90]
60	TrxR	Thioredoxin reductase	0.42	I	Calculated based on 808 TrxR enzymes per cell when growing in MOPS minimal glucose media [80], and a cellular volume of 3.2 × 10−15 L [118].
References
[118]	Volkmer, B., Heinemann, M., 2011. Condition-dependent cell volume and concentration of Escherichia coli to facilitate data conversion for systems biology modeling. PloS one. 6, e23126.
[119]	Rosen H, Klebanoff SJ, Wang Y, Brot N, Heinecke JW, Fu X. Methionine oxidation contributes to bacterial killing by the myeloperoxidase system of neutrophils. Proc Natl Acad Sci U S A. 2009;106(44):18686-91. Epub 2009/10/17.
Note: References 1-117 are listed in the main text.
